# Supplementary material for: Nebulized dexmedetomidine improves pulmonary shunt and lung mechanics during one-lung ventilation: a randomized clinical controlled trial
Source: PeerJ. 2020 Jun 5;8:e9247. doi: 10.7717/peerj.9247 (PMC7278887; doi:10.7717/peerj.9247)
Supplement: Supplemental Information 1 — Demographic and perioperative data; changes of hemodynamics and respiratory mechanics; amount of anesthetic and hemodynamic agents administrated during OLV. [file peerj-08-9247-s001.xlsx]

## Sheet: table1
Groups	Age	ASA I/II	Gender	Weight（kg）	Height（cm）	Operative site	Operational time（min）	Crystalloid（ml）	Colloid（ml）	Urine output（ml）	PH	PaO2	PaCO2	Hb	FEV1/%	FVC/%	FEV1/FVC/%
Placebo	48	I	W	61	155	R	88	500	100	100	7.36	92	36	123	94	99	97
Placebo	45	II	W	64	159	L	98	500	500	100	7.39	88	38	125	90	98	93
Placebo	64	I	M	70	170	L	99	500	500	150	7.41	83	39	120	65	75	74
Placebo	52	I	W	80	165	L	110	500	500	150	7.42	85	39	113	87	96	92
Placebo	58	I	W	59	164	R	148	500	500	150	7.44	83	37	123	74	84	81
Placebo	53	I	M	90	175	R	135	500	500	200	7.42	80	35	130	80	86	82
Placebo	61	I	M	75	177	L	135	800	500	200	7.4	78	33	112	73	83	80
Placebo	64	II	M	80	174	L	157	500	500	220	7.41	75	35	127	70	80	75
Placebo	45	I	M	62	179	L	124	1000	500	150	7.43	89	36	136	93	99	95
Placebo	62	I	M	70	165	L	130	500	500	200	7.44	84	34	122	88	95	91
Placebo	64	I	W	45	158	R	122	500	200	100	7.41	87	36	110	84	92	87
Placebo	60	I	M	58	165	R	133	500	500	150	7.42	83	35	137	89	96	92
Placebo	50	I	W	60	160	R	90	1000	500	200	7.38	88	36	112	86	95	91
Placebo	42	II	W	52	160	R	88	500	500	180	7.4	93	35	103	93	98	93
Placebo	65	I	M	55	165	R	90	1000	500	150	7.41	85	34	100	80	87	83
Placebo	66	I	W	56	155	L	130	500	500	200	7.38	88	35	104	79	86	82
Placebo	54	I	W	50	149	L	112	500	500	180	7.43	83	34	124	78	86	82
Placebo	72	II	M	70	170	R	88	500	500	180	7.35	76	36	103	65	78	74
Placebo	68	I	W	67	154	L	85	500	500	120	7.42	78	34	101	72	82	79
Placebo	39	I	W	49	156	R	89	500	500	140	7.39	93	36	126	96	98	94
Placebo	35	I	W	55	160	L	88	500	500	100	7.39	92	35	120	92	98	95
Placebo	68	I	W	70	162	L	99	500	500	200	7.41	78	34	108	72	82	79
Placebo	69	I	M	65	170	L	159	500	200	200	7.43	79	33	134	68	76	72
Placebo	29	I	M	65	175	L	120	500	500	180	7.44	94	36	135	96	98	95
Placebo	52	I	M	82	170	R	118	500	500	200	7.41	87	35	112	79	85	82
Placebo	65	I	M	65	165	L	129	500	500	200	7.36	82	34	113	70	80	76
Placebo	50	I	W	55	158	R	160	500	200	180	7.41	79	36	116	75	83	78
Placebo	62	I	M	73	172	R	185	500	200	250	7.37	82	34	102	71	77	72
Placebo	67	I	W	42	156	R	120	500	500	150	7.38	77	36	99	68	78	73
Placebo	72	II	M	65	172	L	99	500	500	200	7.39	74	35	102	65	76	72
Placebo	37	I	W	51	164	L	112	1000	200	150	7.42	90	34	136	93	99	95
Placebo	39	I	W	50	163	L	135	500	500	150	7.45	92	33	123	90	97	93
Dex0.5	67	II	M	82	172	L	95	500	500	150	7.4	78	36	113	87	96	92
Dex0.5	46	I	W	61	158	L	97	500	500	120	7.41	94	38	105	82	89	89
Dex0.5	37	I	W	60	160	R	87	500	500	100	7.38	91	39	123	89	91	92
Dex0.5	30	I	W	47	160	R	109	500	500	100	7.43	90	39	122	91	89	95
Dex0.5	35	I	M	48	158	R	112	500	500	200	7.35	90	37	120	91	93	95
Dex0.5	59	I	M	62	165	L	120	500	500	180	7.42	87	35	105	72	80	75
Dex0.5	54	I	W	54	163	L	128	500	500	150	7.39	85	33	118	78	85	82
Dex0.5	55	I	M	61	170	L	134	500	500	200	7.39	82	35	108	75	83	79
Dex0.5	46	I	W	57	167	L	111	500	500	180	7.41	89	33	110	94	98	93
Dex0.5	66	II	M	73	172	L	102	500	500	220	7.43	78	34	132	69	76	72
Dex0.5	32	I	W	55	163	L	183	500	500	220	7.44	93	36	100	95	100	95
Dex0.5	63	I	M	66	174	R	122	500	500	200	7.41	85	35	104	74	83	80
Dex0.5	69	I	M	70	170	R	86	500	500	200	7.36	79	36	127	70	80	75
Dex0.5	48	I	W	63	163	R	98	500	500	150	7.41	91	35	136	93	99	95
Dex0.5	64	I	M	62	175	L	98	500	500	150	7.37	79	34	122	88	95	91
Dex0.5	61	I	M	75	175	L	122	500	200	150	7.38	78	35	110	84	92	87
Dex0.5	62	I	M	68	170	R	108	500	500	250	7.41	77	34	137	89	96	92
Dex0.5	64	I	W	52	160	R	156	500	500	220	7.42	80	36	135	95	99	94
Dex0.5	33	I	M	74	168	L	188	500	500	300	7.44	97	34	126	90	97	93
Dex0.5	67	I	W	50	150	L	89	500	500	200	7.42	84	36	121	65	74	70
Dex0.5	36	I	W	50	158	R	99	500	500	150	7.4	90	35	112	86	95	94
Dex0.5	60	I	W	53	165	L	104	500	200	150	7.41	85	34	103	93	98	93
Dex0.5	48	I	M	83	173	R	100	500	500	150	7.43	86	33	100	80	87	83
Dex0.5	64	II	M	70	173	L	132	1000	500	200	7.44	76	36	112	78	85	81
Dex0.5	63	I	M	75	175	R	123	500	200	200	7.41	80	35	124	94	98	93
Dex0.5	72	II	M	85	175	L	113	500	200	250	7.42	75	35	103	69	76	72
Dex0.5	56	I	M	85	186	L	109	1000	500	200	7.38	82	36	101	78	86	82
Dex0.5	72	I	M	68	178	R	109	500	500	220	7.4	74	34	126	74	83	80
Dex0.5	73	II	W	63	164	R	160	300	500	200	7.41	73	36	120	65	78	74
Dex0.5	54	I	W	81	160	L	95	500	500	200	7.38	85	35	135	85	93	90
Dex0.5	53	I	W	75	159	L	109	500	500	180	7.41	82	34	130	77	85	81
Dex0.5	71	II	W	52	158	L	112	400	500	150	7.43	79	36	109	72	82	79
Dex1	58	I	M	60	175	R	98	500	800	200	7.44	82	36	123	78	80	87
Dex1	29	I	M	60	170	R	109	400	500	150	7.41	92	34	112	93	99	95
Dex1	58	I	W	58	158	L	112	500	500	150	7.36	86	39	110	88	95	91
Dex1	48	I	M	50	165	R	109	500	500	150	7.41	92	39	115	84	92	93
Dex1	61	II	W	69	165	L	182	800	500	250	7.37	84	37	108	89	96	92
Dex1	56	I	M	71	176	L	110	500	500	150	7.38	80	35	125	95	99	94
Dex1	61	II	M	55	173	L	112	500	500	120	7.41	82	36	133	90	97	93
Dex1	56	I	M	65	172	L	110	500	500	120	7.42	83	35	117	65	74	70
Dex1	55	I	M	50	166	L	118	1000	250	150	7.44	83	36	137	93	98	93
Dex1	51	I	M	62	160	L	180	800	500	280	7.42	85	34	115	80	87	88
Dex1	64	II	M	63	170	L	118	500	300	200	7.4	78	36	100	73	76	78
Dex1	66	I	W	80	168	L	99	500	500	220	7.41	76	35	108	78	86	82
Dex1	45	I	W	50	160	R	89	500	500	140	7.43	90	36	115	81	83	90
Dex1	63	I	M	60	160	L	109	500	500	200	7.41	81	35	114	65	78	74
Dex1	63	I	W	65	160	L	102	500	500	180	7.38	83	34	123	96	98	94
Dex1	75	I	M	45	155	L	112	1000	500	180	7.43	75	35	98	76	83	89
Dex1	64	I	M	53	168	R	109	500	400	150	7.35	83	34	109	96	98	95
Dex1	55	I	M	50	165	L	89	500	300	100	7.42	87	36	127	79	85	82
Dex1	50	II	M	82	170	R	159	800	500	250	7.39	83	34	108	75	83	79
Dex1	54	I	M	65	170	L	99	500	500	120	7.41	80	36	144	70	80	76
Dex1	59	I	M	80	175	L	96	500	500	170	7.38	83	35	149	72	80	75
Dex1	53	I	W	53	163	R	104	400	500	150	7.43	86	34	119	71	77	72
Dex1	51	I	W	53	161	L	99	500	500	220	7.41	82	33	128	73	83	79
Dex1	57	I	W	60	160	L	112	500	500	100	7.38	83	36	118	65	76	72
Dex1	54	I	M	50	162	R	110	500	500	200	7.43	85	35	110	73	83	78
Dex1	64	II	W	75	167	R	120	900	300	150	7.35	78	34	108	72	79	76
Dex1	67	I	W	50	162	L	108	500	200	100	7.42	75	34	137	70	80	76
Dex1	43	I	W	55	165	R	109	500	200	200	7.39	95	34	132	91	97	92
Dex1	70	I	W	53	162	R	100	500	500	300	7.43	76	36	109	62	71	72
Dex1	50	I	W	61	164	R	89	400	300	100	7.44	85	35	104	79	86	82
Dex1	66	I	W	59	152	R	109	500	200	110	7.41	79	34	122	68	76	72
Dex1	55	I	W	62	162	R	112	500	200	120	7.36	82	35	108	93	99	96
Dex2	69	II	M	67	169	L	99	500	500	200	7.36	78	36	138	89	96	92
Dex2	46	I	W	45	163	L	113	500	500	150	7.41	91	34	105	90	97	93
Dex2	30	I	W	57	162	L	108	500	200	150	7.37	94	35	112	89	91	95
Dex2	56	I	M	50	165	R	109	500	500	150	7.38	85	37	107	86	95	91
Dex2	56	I	W	70	168	L	115	400	500	150	7.41	83	37	115	93	98	93
Dex2	59	I	M	72	170	R	100	500	500	120	7.42	80	35	125	80	87	83
Dex2	53	I	W	50	159	R	112	500	200	100	7.42	81	36	114	79	86	82
Dex2	36	I	W	48	162	R	125	500	100	100	7.4	90	35	109	87	88	90
Dex2	49	I	W	65	164	L	119	500	500	140	7.41	89	36	116	94	98	93
Dex2	48	I	M	56	170	R	99	500	500	150	7.42	85	34	134	69	76	72
Dex2	55	II	W	70	156	L	109	800	500	200	7.4	82	36	129	78	86	82
Dex2	71	I	W	50	156	L	107	500	500	140	7.41	78	35	108	74	83	80
Dex2	39	I	W	52	162	R	107	500	500	180	7.41	92	36	109	89	90	91
Dex2	55	I	W	60	161	L	99	500	500	120	7.37	84	35	121	72	82	79
Dex2	48	I	W	62	162	R	175	800	200	180	7.41	86	34	113	96	98	94
Dex2	73	II	M	73	170	L	112	500	500	210	7.42	74	36	118	75	80	82
Dex2	50	I	M	53	162	L	99	1000	300	150	7.44	83	34	129	72	82	79
Dex2	52	I	M	66	174	L	78	500	500	150	7.42	82	36	133	68	76	72
Dex2	51	I	M	63	165	L	157	500	500	200	7.4	81	34	123	88	90	91
Dex2	51	I	W	67	167	L	98	500	500	150	7.41	86	34	98	79	85	82
Dex2	38	I	W	48	160	R	102	400	500	150	7.43	94	35	118	88	90	92
Dex2	51	I	M	75	172	L	89	500	500	200	7.41	82	34	110	70	80	76
Dex2	63	I	M	52	163	R	100	500	200	200	7.38	79	33	108	75	83	78
Dex2	70	II	W	40	160	R	119	500	300	100	7.42	75	36	127	78	85	82
Dex2	75	II	M	58	168	L	109	500	500	120	7.4	74	35	108	72	80	75
Dex2	73	I	W	50	162	L	105	400	500	90	7.41	73	34	142	75	80	85
Dex2	73	I	M	73	168	R	109	500	500	200	7.45	72	34	104	71	77	72
Dex2	76	I	M	80	170	L	110	500	500	150	7.36	75	34	122	75	79	84
Dex2	73	I	W	68	166	L	129	500	500	180	7.41	73	36	145	68	78	73
Dex2	57	I	W	57	162	L	109	900	500	250	7.37	82	34	134	73	83	79
Dex2	55	I	M	75	175	R	158	1000	400	300	7.38	83	34	112	78	85	81
Dex2	52	I	M	51	163	R	100	500	220	200	7.41	86	35	115	88	93	95

## Sheet: table2
	TLV15 min							OLV30 min							OLV60 min							ReTLV
Groups	HR	MAP	PO2	Qs/Qt	Tidal volume	Cdyn（ml/cmH2O）	BIS	HR	MAP	PO2	Qs/Qt	Tidal volume	Cdyn（ml/cmH2O）	BIS	HR	MAP	PO2	Qs/Qt	Tidal volume	Cdyn（ml/cmH2O）	BIS	HR	MAP	BIS	PO2	Qs/Qt	Tidal volume	Cdyn（ml/cmH2O）
Placebo	88	70	376	10.5	1024	51.2	45	98	101	248	28.6	430	21.5	43	80	82	254	25.3	406	20.3	45	78	82	47	395	9.1	694	34.7
Placebo	75	89	435	9.8	932	46.6	47	93	81	120	29.1	528	26.4	45	91	83	134	26.2	498	24.9	46	86	78	46	382	9.3	776	38.8
Placebo	60	75	423	11.2	752	37.6	42	69	80	90	29.6	378	18.9	42	78	78	103	26.3	354	17.7	44	78	119	49	371	8.1	668	33.4
Placebo	70	92	356	13.3	794	39.7	49	72	83	103	28.9	386	19.3	41	73	84	113	25.6	364	18.2	43	75	86	45	324	9.3	642	32.1
Placebo	65	78	343	9.5	808	40.4	43	61	86	224	31.3	410	20.5	42	72	82	233	28.2	374	18.7	40	79	93	46	333	9.5	634	31.7
Placebo	71	75	356	10.5	870	43.5	49	75	82	234	32.6	458	22.9	41	71	83	229	29.2	426	21.3	43	70	95	49	386	9.5	738	36.9
Placebo	60	71	479	10.8	792	39.6	44	70	90	110	30.1	396	19.8	42	71	85	126	27.4	386	19.3	48	98	99	45	384	9.8	690	34.5
Placebo	52	85	409	11.2	778	38.9	47	85	70	125	30.5	386	19.3	45	80	72	132	27.7	370	18.5	43	99	80	46	396	10.2	648	32.4
Placebo	82	85	413	6.1	1098	54.9	41	78	70	145	30.4	476	23.8	42	72	70	166	27.6	434	21.7	43	80	79	52	510	9.4	714	35.7
Placebo	69	79	410	9.8	752	37.6	46	86	86	114	31.4	358	17.9	45	74	99	124	28.7	330	16.5	43	70	98	49	396	9.2	642	32.1
Placebo	61	79	365	9.1	736	36.8	42	69	80	218	31.8	356	17.8	41	75	94	223	28.4	336	16.8	42	79	100	46	445	9.2	634	31.7
Placebo	66	78	398	9.9	1358	67.9	49	70	76	144	29.6	366	18.3	46	88	88	155	26.2	350	17.5	44	80	81	46	389	9.6	642	32.1
Placebo	79	98	419	11.2	826	41.3	48	61	88	187	29.9	422	21.1	46	65	60	197	26.7	408	20.4	45	72	90	49	488	10.4	666	33.3
Placebo	75	82	476	12.4	912	45.6	45	72	84	209	28.6	498	24.9	43	70	85	214	25.5	452	22.6	44	71	89	47	395	10.1	706	35.3
Placebo	70	90	468	9.5	952	47.6	48	58	91	220	30.8	542	27.1	45	60	92	229	27.4	528	26.4	47	61	100	46	382	9.2	750	37.5
Placebo	63	90	405	9.8	758	37.9	43	72	85	138	31.8	366	18.3	41	70	85	146	28.4	332	16.6	43	85	100	49	478	9.2	630	31.5
Placebo	70	74	383	10.3	826	41.3	47	98	100	146	32.7	446	22.3	46	85	70	155	29.2	430	21.5	43	85	100	46	377	10.1	652	32.6
Placebo	60	78	457	10.8	752	37.6	41	68	80	198	32.9	366	18.3	42	65	90	208	29.2	336	16.8	45	65	95	50	362	10.3	596	29.8
Placebo	61	70	447	6.6	792	39.6	48	62	90	145	32.1	392	19.6	45	60	80	156	29.3	372	18.6	41	56	80	47	353	10.2	612	30.6
Placebo	68	80	512	6.4	872	43.6	49	85	97	228	32.5	484	24.2	44	105	97	233	29.3	448	22.4	45	100	95	47	396	10	686	34.3
Placebo	80	70	478	10.1	934	46.7	43	75	87	191	31.4	516	25.8	44	77	90	199	28.7	488	24.4	47	85	95	49	386	9.3	704	35.2
Placebo	55	90	450	9.5	774	38.7	45	75	75	156	32.4	370	18.5	46	74	74	167	29.2	348	17.4	43	75	90	47	452	9.1	578	28.9
Placebo	80	85	436	6.9	758	37.9	50	75	80	135	31.9	368	18.4	48	82	85	145	28.2	338	16.9	45	85	90	47	393	9.2	596	29.8
Placebo	60	85	520	4.6	938	46.9	41	70	79	156	32.5	344	17.2	41	80	90	165	28.8	322	16.1	43	82	93	48	439	9.3	576	28.8
Placebo	80	70	550	9.4	802	40.1	47	65	70	180	31.7	406	20.3	44	80	95	195	28.4	378	18.9	42	80	90	49	451	9.1	598	29.9
Placebo	60	82	421	9.2	794	39.7	47	63	105	168	31.5	384	19.2	46	68	71	179	28.5	352	17.6	44	75	100	49	397	8.8	554	27.7
Placebo	61	99	513	9.1	828	41.4	49	59	85	215	28.7	432	21.6	46	60	90	234	25.2	404	20.2	45	63	94	47	415	9.2	630	31.5
Placebo	69	85	523	8.9	870	43.5	43	81	72	208	20.4	488	24.4	42	69	71	213	26.1	456	22.8	48	70	75	44	407	9.2	666	33.3
Placebo	90	95	397	13.7	778	38.9	42	70	72	209	29.5	350	17.5	40	82	78	213	26.2	328	16.4	48	81	82	45	369	10.2	586	29.3
Placebo	65	85	399	10.6	790	39.5	48	100	91	148	29.8	394	19.7	46	99	94	157	26.5	368	18.4	43	100	118	47	376	10.1	570	28.5
Placebo	71	85	367	15.3	872	43.6	49	82	75	133	29.7	466	23.3	43	75	80	148	26.1	442	22.1	44	89	90	51	399	10.2	634	31.7
Placebo	70	75	435	10.1	1242	62.1	43	70	99	150	29.6	462	23.1	40	80	78	167	26.3	452	22.6	42	85	87	51	440	9.3	630	31.5
Dex0.5	60	90	425	9.5	770	38.5	43	58	92	185	28.3	502	25.1	40	59	80	223	15.6	496	24.8	46	55	78	46	411	9.2	834	41.7
Dex0.5	55	92	453	9.9	898	44.9	45	58	90	193	29.4	616	30.8	43	62	91	225	26.6	596	29.8	41	80	102	47	430	9.1	802	40.1
Dex0.5	90	110	479	9.4	852	42.6	47	80	100	247	28.6	562	28.1	42	70	83	279	26.3	572	28.6	42	75	100	47	423	9.3	794	39.7
Dex0.5	61	75	459	9.4	1326	66.3	47	60	73	236	28.5	626	31.3	44	62	75	279	25.4	616	30.8	41	95	78	50	433	9.2	916	45.8
Dex0.5	54	62	447	9.2	884	44.2	45	71	65	191	31.1	602	30.1	42	72	66	224	28.6	594	29.7	50	61	90	46	418	9.1	796	39.8
Dex0.5	65	80	526	9	790	39.5	47	70	71	175	32.6	502	25.1	41	79	89	209	29.6	518	25.9	44	92	91	47	489	9.4	810	40.5
Dex0.5	70	100	545	9.9	832	41.6	50	85	80	163	30.1	534	26.7	47	75	98	199	27.4	540	27	45	76	100	47	514	9.3	834	41.7
Dex0.5	71	78	419	10.6	798	39.9	46	65	72	186	30	494	24.7	44	80	73	215	27.4	482	24.1	43	62	82	49	409	10.4	810	40.5
Dex0.5	70	90	415	10.4	910	45.5	41	65	86	186	30.4	606	30.3	40	75	88	236	27.4	594	29.7	42	78	90	46	401	10.1	870	43.5
Dex0.5	80	96	407	10.3	764	38.2	43	70	72	177	31.1	498	24.9	49	70	83	209	28.4	514	25.7	42	70	75	47	419	10.2	794	39.7
Dex0.5	61	80	448	8.2	804	40.2	46	70	85	187	31.3	534	26.7	44	72	88	218	28.3	550	27.5	43	65	82	48	426	10.4	778	38.9
Dex0.5	92	80	379	9.6	768	38.4	47	110	75	258	29.4	496	24.8	45	115	75	297	26.6	462	23.1	46	115	80	50	378	9.5	828	41.4
Dex0.5	83	83	422	9.8	838	41.9	48	78	78	278	29.4	536	26.8	43	79	85	317	26.4	512	25.6	45	72	90	46	391	9.8	772	38.6
Dex0.5	72	85	458	11.1	938	46.9	43	74	82	269	28.4	630	31.5	41	78	79	309	25.3	616	30.8	42	80	83	46	431	11.1	812	40.6
Dex0.5	60	70	419	12.3	844	42.2	46	80	80	185	30.2	552	27.6	41	68	82	214	27.1	534	26.7	42	78	85	46	418	10.1	752	37.6
Dex0.5	55	70	476	9.7	822	41.1	43	80	90	173	31.3	496	24.8	42	60	100	207	28.3	470	23.5	45	60	85	49	447	9.2	730	36.5
Dex0.5	89	72	468	11.3	792	39.6	45	98	72	279	32.3	492	24.6	43	98	80	311	29.5	468	23.4	44	79	72	48	434	10.4	718	35.9
Dex0.5	90	100	405	9.6	752	37.6	43	70	90	267	32.3	474	23.7	48	72	93	308	29.5	478	23.9	43	75	98	47	400	9.6	674	33.7
Dex0.5	60	80	463	9.2	852	42.6	43	62	78	185	32.4	548	27.4	42	55	78	215	29.7	530	26.5	43	63	82	47	433	9.2	774	38.7
Dex0.5	70	90	383	9	764	38.2	47	58	92	178	32.5	478	23.9	43	53	82	208	29.2	470	23.5	45	62	100	49	399	9.3	712	35.6
Dex0.5	72	75	513	9.3	904	45.2	44	91	83	267	31.3	602	30.1	41	80	98	310	28.3	578	28.9	43	100	100	45	478	9.1	780	39
Dex0.5	80	98	397	9.1	824	41.2	45	70	80	188	32.6	536	26.8	43	70	90	213	29.5	538	26.9	44	71	95	46	402	8.3	758	37.9
Dex0.5	79	76	426	9.9	864	43.2	40	80	70	258	31.5	588	29.4	39	82	74	289	28.1	574	28.7	42	85	80	46	398	9.2	810	40.5
Dex0.5	60	78	493	12.2	1164	58.2	48	60	78	198	32.2	492	24.6	44	62	79	324	28.4	498	24.9	43	61	80	47	475	8.2	716	35.8
Dex0.5	65	90	415	8.4	850	42.5	46	74	76	278	31.3	558	27.9	45	80	80	304	28.1	532	26.6	44	81	82	48	407	8.4	756	37.8
Dex0.5	80	95	357	9.7	744	37.2	48	62	100	186	31.3	472	23.6	46	61	80	211	28.5	470	23.5	45	61	95	49	369	9.2	712	35.6
Dex0.5	55	75	406	9.8	854	42.7	48	59	90	178	28.7	568	28.4	43	71	89	209	25.4	558	27.9	44	65	85	47	382	9.1	778	38.9
Dex0.5	90	85	387	9.3	796	39.8	44	100	75	269	29.2	514	25.7	42	90	95	309	26.2	490	24.5	43	80	90	47	388	9.3	734	36.7
Dex0.5	60	80	392	7.2	744	37.2	43	65	70	287	29.5	468	23.4	41	72	83	317	26.5	462	23.1	52	73	85	46	390	9.2	752	37.6
Dex0.5	60	79	445	12.6	1004	50.2	49	90	90	184	29.3	514	25.7	46	70	80	222	26.1	506	25.3	43	75	80	47	423	9.6	716	35.8
Dex0.5	75	75	413	9.4	826	41.3	49	72	102	193	15.4	524	26.2	47	70	105	236	26.4	506	25.3	44	62	110	48	386	9.4	752	37.6
Dex0.5	70	75	406	8.3	798	39.9	45	70	72	289	29.4	486	24.3	42	69	80	334	26.6	472	23.6	43	70	99	47	395	8.3	692	34.6
Dex1	72	102	375	6.8	756	37.8	41	101	100	278	28.1	438	21.9	40	108	100	305	15.5	434	21.7	49	99	98	46	349	9.1	754	37.7
Dex1	65	100	435	9.1	916	45.8	46	71	80	268	23.3	602	30.1	44	79	79	315	22.6	576	28.8	46	80	81	49	418	8.3	772	38.6
Dex1	62	75	367	6.3	858	42.9	42	75	85	180	22.3	570	28.5	41	75	75	222	12.2	558	27.9	45	77	80	49	358	9.2	806	40.3
Dex1	72	86	389	9.7	1336	66.8	49	70	90	269	22.1	602	30.1	46	62	88	324	21.6	594	29.7	43	63	90	47	368	8.2	828	41.4
Dex1	73	90	419	9.3	918	45.9	48	65	85	195	25.2	636	31.8	45	67	92	245	24.2	616	30.8	47	69	94	42	411	8.4	850	42.5
Dex1	90	80	423	12.6	824	41.2	45	70	75	193	26.2	528	26.4	42	75	78	234	25.2	518	25.9	43	80	80	51	400	9.1	736	36.8
Dex1	70	90	391	8.2	858	42.9	48	66	79	193	28.5	546	27.3	44	70	99	246	24.1	538	26.9	46	71	95	49	378	9.3	756	37.8
Dex1	70	102	456	9	818	40.9	43	69	95	199	24	506	25.3	41	65	90	249	23.2	488	24.4	43	67	95	46	436	9.2	736	36.8
Dex1	78	65	411	9.3	918	45.9	47	99	72	181	24.5	610	30.5	45	92	80	227	23.1	596	29.8	41	91	76	49	407	9.6	772	38.6
Dex1	60	75	408	9.1	830	41.5	41	65	80	185	25.1	498	24.9	40	55	82	219	24.3	474	23.7	43	60	99	47	393	9.4	730	36.5
Dex1	82	95	467	9.9	784	39.2	48	80	90	187	25.3	496	24.8	44	65	75	234	24.5	500	25	46	80	98	48	446	9.9	734	36.7
Dex1	75	100	402	3.2	756	37.8	49	80	80	178	23.4	446	22.3	46	82	83	217	15.1	442	22.1	43	82	100	45	387	10.2	694	34.7
Dex1	58	90	456	9.4	878	43.9	43	55	105	269	23.4	588	29.4	41	55	105	318	22.6	572	28.6	42	55	110	47	428	9.4	794	39.7
Dex1	69	75	398	9.4	1002	50.1	45	70	82	176	22.2	490	24.5	42	80	90	229	14.6	478	23.9	43	78	95	49	374	9.4	708	35.4
Dex1	59	71	476	9.2	790	39.5	50	65	80	188	24.2	478	23.9	46	67	70	239	23.6	462	23.1	47	75	72	50	446	9.2	712	35.6
Dex1	55	75	421	9	768	38.4	41	69	75	186	25.2	452	22.6	38	65	80	229	16.5	436	21.8	43	72	95	46	408	9	752	37.6
Dex1	70	82	523	9.9	792	39.6	47	72	85	302	26.1	492	24.6	44	71	88	339	24.5	470	23.5	47	72	90	48	506	9.5	714	35.7
Dex1	90	100	435	7.6	806	40.3	47	70	89	177	26.1	538	26.9	43	72	80	219	24.9	510	25.5	45	70	83	48	418	9.8	734	36.7
Dex1	82	100	418	6.4	824	41.2	49	80	95	326	26.6	556	27.8	46	81	90	333	24.4	538	26.9	44	82	90	47	403	11.1	772	38.6
Dex1	80	103	509	9.3	792	39.6	43	78	78	233	26.1	470	23.5	41	70	85	267	20.4	444	22.2	43	85	99	48	483	10.1	736	36.8
Dex1	80	105	409	11.2	850	42.5	42	90	90	186	26.6	570	28.5	40	82	90	219	24.2	556	27.8	46	80	100	49	395	9.2	794	39.7
Dex1	62	75	410	9.6	812	40.6	45	68	90	334	26.1	534	26.7	42	60	61	359	24.3	512	25.6	48	69	71	50	391	9.2	752	37.6
Dex1	60	88	425	9.3	850	42.5	40	65	72	210	25.2	558	27.9	39	70	78	268	25.9	534	26.7	45	82	92	48	408	9.1	770	38.5
Dex1	73	100	411	9.9	798	39.9	48	60	70	223	27.2	498	24.9	45	62	75	259	26.5	464	23.2	48	72	90	50	393	9.3	730	36.5
Dex1	89	10	425	9.5	838	41.9	46	69	85	331	25.3	544	27.2	43	55	80	368	24.8	532	26.6	46	68	87	49	409	9.2	754	37.7
Dex1	69	85	388	9.8	756	37.8	48	59	82	318	24.3	478	23.9	46	68	80	358	24.2	454	22.7	43	70	90	47	363	9.1	778	38.9
Dex1	90	90	433	9.3	804	40.2	48	60	85	210	16.7	536	26.8	46	65	90	268	21.1	516	25.8	42	68	95	46	414	9.4	736	36.8
Dex1	60	95	416	12.2	912	45.6	44	50	70	345	23.2	594	29.7	42	55	75	355	23.1	572	28.6	46	60	83	49	405	9.3	792	39.6
Dex1	80	70	367	13.4	772	38.6	43	80	90	318	23.5	474	23.7	41	65	80	365	23.2	446	22.3	44	75	90	48	342	10.4	716	35.8
Dex1	73	93	399	10.4	804	40.2	49	79	80	320	23.3	528	26.4	47	75	76	356	23.1	516	25.8	46	78	78	43	368	10.1	774	38.7
Dex1	80	100	415	12.3	786	39.3	49	70	95	333	24.4	470	23.5	44	73	98	356	24.2	452	22.6	45	71	100	48	398	10.2	734	36.7
Dex1	60	72	508	11.1	826	41.3	45	72	85	268	23.4	550	27.5	42	85	82	287	23.1	528	26.4	45	95	85	44	483	10.4	778	38.9
Dex2	64	96	457	9.6	730	36.5	43	68	80	186	21.3	468	23.4	41	60	80	226	10.5	452	22.6	44	62	95	43	436	9.6	838	41.9
Dex2	55	78	512	9.9	1130	56.5	45	70	80	261	17.3	632	31.6	43	61	82	286	21.8	610	30.5	44	63	78	50	495	10.9	774	38.7
Dex2	85	90	478	11.3	918	45.9	43	90	80	223	27.7	594	29.7	40	85	85	256	12.1	570	28.5	45	82	88	48	464	9.1	790	39.5
Dex2	80	88	450	9.4	850	42.5	43	80	90	345	23.2	530	26.5	42	82	83	355	22.4	514	25.7	43	78	90	43	429	9.4	842	42.1
Dex2	72	89	436	12.6	932	46.6	47	70	97	235	23.5	654	32.7	46	67	85	267	22.8	634	31.7	48	80	70	51	419	9.3	832	41.6
Dex2	62	77	520	10.8	824	41.2	44	60	75	325	22.1	508	25.4	46	62	78	355	22.4	502	25.1	42	61	90	46	504	10.4	734	36.7
Dex2	59	88	550	6.2	850	42.5	45	70	100	344	23.3	570	28.5	43	71	101	365	22.1	564	28.2	48	62	102	50	532	10.1	776	38.8
Dex2	70	90	409	6.3	910	45.5	40	70	80	319	22.3	630	31.5	42	72	81	335	21.6	606	30.3	49	73	82	51	394	10.2	788	39.4
Dex2	83	75	345	14.5	926	46.3	48	90	77	245	22.1	642	32.1	45	85	81	280	21.4	622	31.1	44	90	82	49	337	10.4	734	36.7
Dex2	63	86	467	9.2	908	45.4	46	79	61	339	23.2	616	30.8	43	70	70	345	22.4	596	29.8	47	68	87	50	447	9.5	758	37.9
Dex2	59	98	448	11.3	830	41.5	46	60	78	209	22.2	536	26.8	44	65	82	298	21.4	514	25.7	46	79	100	45	431	9.8	798	39.9
Dex2	75	75	375	9.9	728	36.4	42	70	75	217	21.5	470	23.5	41	60	70	267	20.8	468	23.4	42	70	90	51	358	11.1	816	40.8
Dex2	70	84	412	9.2	924	46.2	49	61	81	316	22	642	32.1	46	65	82	333	21.1	626	31.3	49	65	83	51	402	10.1	822	41.1
Dex2	70	82	378	9.4	810	40.5	48	72	85	220	23.5	486	24.3	44	73	88	278	22.8	486	24.3	45	75	89	50	362	9.2	844	42.2
Dex2	53	85	489	9.2	846	42.3	45	69	110	318	21.1	536	26.8	41	70	98	346	21.4	512	25.6	42	70	102	49	466	10.4	828	41.4
Dex2	60	73	376	9	752	37.6	48	70	95	217	22.3	468	23.4	42	62	80	278	22.1	450	22.5	45	60	80	48	358	9	850	42.5
Dex2	60	80	435	9.9	824	41.2	43	70	80	223	23.4	528	26.4	40	80	81	256	22.9	464	23.2	43	75	85	47	421	10.1	768	38.4
Dex2	80	90	445	13.4	814	40.7	47	99	85	228	23.4	464	23.2	45	80	88	276	23.1	462	23.1	43	80	100	47	427	10.3	736	36.8
Dex2	69	83	423	9.4	832	41.6	41	90	90	235	22.2	546	27.3	39	75	101	287	22.5	516	25.8	44	70	101	46	410	10.2	734	36.7
Dex2	65	92	356	12.3	806	40.3	48	70	80	214	24.2	526	26.3	46	72	80	267	23.9	498	24.9	48	72	98	47	337	10	730	36.5
Dex2	80	80	343	11.2	906	45.3	49	86	56	329	23.2	622	31.1	44	70	60	333	23.1	608	30.4	46	80	70	49	328	9.3	826	41.3
Dex2	65	78	367	9.6	806	40.3	43	72	100	228	23.1	544	27.2	40	82	90	287	23.2	532	26.6	45	80	99	46	358	9.1	756	37.8
Dex2	70	80	356	9.3	826	41.3	45	60	70	330	22.1	548	27.4	43	64	75	332	21.3	538	26.9	45	90	105	47	338	9.2	768	38.4
Dex2	60	80	390	6.9	770	38.5	50	61	81	314	23.6	486	24.3	45	60	82	345	23	466	23.3	43	62	85	48	375	9.3	690	34.5
Dex2	74	76	413	9.5	728	36.4	41	77	75	211	23.2	444	22.2	41	75	78	278	22.5	442	22.1	46	86	87	47	407	9.1	672	33.6
Dex2	70	88	435	11.8	718	35.9	47	78	92	208	17.2	472	23.6	44	80	87	266	23.2	476	23.8	49	78	84	45	421	8.8	712	35.6
Dex2	65	95	367	6.3	728	36.4	47	73	75	298	23.3	488	24.4	46	71	82	312	21.6	466	23.3	40	75	85	48	367	9.2	712	35.6
Dex2	71	85	416	8.2	742	37.1	49	62	79	205	22.6	462	23.1	46	65	75	278	22.2	478	23.9	45	79	99	51	406	9.2	728	36.4
Dex2	55	85	367	6.4	728	36.4	43	60	90	216	30.2	476	23.8	41	60	90	256	27.2	496	24.8	46	60	110	49	356	10.2	704	35.2
Dex2	70	85	415	13.4	818	40.9	42	75	82	213	23.6	544	27.2	40	58	105	245	23.1	534	26.7	43	60	115	49	410	10.1	770	38.5
Dex2	75	80	463	9.3	826	41.3	49	75	75	313	16.2	526	26.3	43	75	75	324	16.5	510	25.5	42	76	77	45	449	9.3	730	36.5
Dex2	75	98	456	5.1	838	41.9	45	80	75	322	23.4	572	28.6	42	71	81	345	22.9	554	27.7	45	61	95	42	447	10.1	778	38.9

## Sheet: table3
Amount of anesthetic and hemodynamic agents
propofol	sufentanil	Cisatracurium	Ephedrine	Atropine	Groups
510	58	24.15	0	0	Placebo
525	56	24.6	0	0	Placebo
479	50	25.5	0	0	Placebo
487	57	27	0	0	Placebo
460	45	23.85	0	0	Placebo
489	50	28.5	0	0	Placebo
493	40	26.25	0	0	Placebo
476	45	27	0	0	Placebo
519	55	24.3	0	0	Placebo
485	40	25.5	0	0.5	Placebo
475	42	21.75	0	0	Placebo
482	45	23.7	0	0	Placebo
496	50	24	0	0	Placebo
524	58	22.8	0	0	Placebo
478	43	23.25	0	0	Placebo
467	43	23.4	0	0	Placebo
497	45	22.5	0	0	Placebo
456	40	25.5	6	0	Placebo
462	45	25.05	0	0	Placebo
533	58	22.35	0	0	Placebo
538	55	23.25	0	0	Placebo
476	50	25.5	0	0.5	Placebo
466	45	24.75	0	0	Placebo
536	63	24.75	0	0	Placebo
482	50	27.3	0	0	Placebo
478	40	24.75	0	0	Placebo
496	50	23.25	0	0	Placebo
478	46	25.95	0	0	Placebo
464	43	21.3	0	0	Placebo
455	40	24.75	5	0	Placebo
534	50	22.65	0	0	Placebo
526	50	22.5	0	0	Placebo
478	45	27.3	0	0	Dex0.5
525	56	24.15	0	0	Dex0.5
533	54	24	0	0	Dex0.5
543	57	22.05	0	0	Dex0.5
549	58	22.2	0	0	Dex0.5
489	46	24.3	0	0	Dex0.5
483	40	23.1	0	0	Dex0.5
475	45	24.15	0	0	Dex0.5
523	55	23.55	0	0	Dex0.5
475	40	25.95	0	0.5	Dex0.5
542	53	23.25	0	0	Dex0.5
485	45	24.9	0	0	Dex0.5
467	42	25.5	0	0	Dex0.5
514	50	24.45	0	0	Dex0.5
485	43	24.3	0	0	Dex0.5
496	43	26.25	0	0	Dex0.5
483	45	25.2	0	0	Dex0.5
489	40	22.8	0	0	Dex0.5
524	57	26.1	0	0.5	Dex0.5
467	40	22.5	0	0	Dex0.5
537	55	22.5	0	0	Dex0.5
486	50	22.95	0	0	Dex0.5
527	57	27.45	0	0	Dex0.5
488	48	25.5	0	0	Dex0.5
467	50	26.25	0	0	Dex0.5
462	40	27.75	5	0	Dex0.5
485	50	27.75	0	0	Dex0.5
456	40	25.2	5	0	Dex0.5
452	40	24.45	0	0	Dex0.5
485	46	27.15	0	0	Dex0.5
498	50	26.25	0	0	Dex0.5
457	40	22.8	0	0	Dex0.5
458	47	24	0	0	Dex1
468	50	24	0	0	Dex1
432	48	23.7	0	0	Dex1
469	50	22.5	0	0	Dex1
438	46	25.35	0	0	Dex1
452	50	25.65	0	0	Dex1
435	43	23.25	0	0	Dex1
426	48	24.75	0	0	Dex1
457	58	22.5	0	0	Dex1
448	50	24.3	0	0	Dex1
436	45	24.45	0	0	Dex1
427	40	27	0	0	Dex1
463	50	22.5	0	0	Dex1
439	45	24	0	0	Dex1
436	46	24.75	0	0	Dex1
358	38	21.75	5	0	Dex1
447	48	22.95	0	0	Dex1
453	50	22.5	0	0	Dex1
458	50	27.3	0	0	Dex1
451	50	24.75	0	0	Dex1
446	45	27	0	0	Dex1
465	50	22.95	0	0	Dex1
463	50	22.95	0	0	Dex1
436	48	24	0	0	Dex1
451	50	22.5	0	0	Dex1
433	35	26.25	0	0.5	Dex1
427	50	22.5	0	0	Dex1
468	50	23.25	0	0	Dex1
425	30	22.95	5	0	Dex1
457	50	24.15	0	0	Dex1
435	45	23.85	0	0.5	Dex1
453	50	24.3	0	0	Dex1
386	45	25.05	0	0	Dex2
415	50	21.75	0	0	Dex2
418	50	23.55	0	0	Dex2
394	48	22.5	0	0	Dex2
388	50	25.5	5	0	Dex2
381	42	25.8	0	0	Dex2
396	48	22.5	0	0	Dex2
413	50	22.2	0	0	Dex2
407	50	24.75	0	0	Dex2
411	50	23.4	0	0	Dex2
383	48	25.5	0	0	Dex2
372	40	22.5	0	0	Dex2
415	59	22.8	0	0	Dex2
389	50	24	0	0	Dex2
408	50	24.3	0	0	Dex2
374	40	25.95	0	0.5	Dex2
406	50	22.95	0	0	Dex2
398	50	24.9	0	0	Dex2
397	48	24.45	0	0	Dex2
389	50	25.05	0	0	Dex2
418	53	22.2	0	0	Dex2
395	50	26.25	0	0	Dex2
375	47	22.8	0	0	Dex2
369	40	21	0	0	Dex2
367	40	23.7	5	0	Dex2
371	40	22.5	0	0	Dex2
357	40	25.95	0	0	Dex2
358	40	27	0	0.5	Dex2
300	35	25.2	0	0	Dex2
386	45	23.55	0	0	Dex2
394	50	26.25	0	0	Dex2
397	50	22.65	0	0	Dex2
